# Supplementary material for: Assessing the Clinical Impact of the SARS-CoV-2 Gamma Variant on Intensive Care Unit Admissions: Insights from a Reference Hospital in Northeastern Brazil
Source: Viruses. 2024 Mar 20;16(3):467. doi: 10.3390/v16030467 (PMC10974300; doi:10.3390/v16030467)
Supplement: Supplementary file 1 [file viruses-16-00467-s001.zip]

Archive with 2 entries (2 files):
- Figure S1.jpg
- Tables S1 & S2.pdf
